# Supplementary material for: RPS24 Is Associated with a Poor Prognosis and Immune Infiltration in Hepatocellular Carcinoma
Source: Int J Mol Sci. 2023 Jan 2;24(1):806. doi: 10.3390/ijms24010806 (PMC9820840; doi:10.3390/ijms24010806)
Supplement: Supplementary file 1 [file ijms-24-00806-s001.zip]

Archive with 6 entries (6 files):
- Figure S1.docx
- Figure S2.tif
- Figure S3.tif
- Table. S1.docx
- Table. S2.docx
- Table. S3.docx
